# Supplementary material for: Genome-Wide Mining of the Tandem Duplicated Type III Polyketide Synthases and Their Expression, Structure Analysis of Senna tora
Source: Int J Mol Sci. 2023 Mar 2;24(5):4837. doi: 10.3390/ijms24054837 (PMC10003783; doi:10.3390/ijms24054837)
Supplement: Supplementary file 1 [file ijms-24-04837-s001.zip]

Archive with 2 entries (2 files):
- Splementary tables.xlsx
- Supplementary figures.pdf
